# Supplementary material for: A new species of the odorous frog genus Odorrana (Amphibia, Anura, Ranidae) from southwestern China
Source: PeerJ. 2018 Oct 4;6:e5695. doi: 10.7717/peerj.5695 (PMC6174872; doi:10.7717/peerj.5695)
Supplement: Supplemental Information 7 — Voucher information for each sequence refer to Table S2. [file peerj-06-5695-s007.zip]

Archive with 6 entries (5 files):
- raw data/12S rRNA sequence in this study.docx
- raw data/16S rRNA sequence in this study.docx
- raw data/DOLK gene sequence in this study.docx
- raw data/KCNF gene sequence in this study.docx
- raw data/ND2 sequence in this study.docx
- raw data/
